# Supplementary material for: Two new species of the genus Methocha from Laos (Hymenoptera, Tiphiidae)
Source: Zookeys. 2018 Jul 17;(775):59–68. doi: 10.3897/zookeys.775.24945 (PMC6058001; doi:10.3897/zookeys.775.24945)
Supplement: XML Treatment for Methocha cariniventris [file zookeys.775.24945-treatment1.xml]

<!DOCTYPE tp:taxon-treatment
  PUBLIC "-//TaxonX//DTD Taxonomic Treatment Publishing DTD v0 20100105//EN" "tax-treatment-NSO.dtd">
<tp:taxon-treatment xmlns:tp="http://www.plazi.org/taxpub"><tp:treatment-meta><kwd-group><label>Taxon classification</label><kwd><named-content xmlns:xlink="http://www.w3.org/1999/xlink" content-type="kingdom">Animalia</named-content></kwd><kwd><named-content xmlns:xlink="http://www.w3.org/1999/xlink" content-type="order">Hymenoptera</named-content></kwd><kwd><named-content xmlns:xlink="http://www.w3.org/1999/xlink" content-type="family">Thynnidae</named-content></kwd></kwd-group><mixed-citation publication-type="journal"><person-group><name><surname>Narita</surname><given-names>Keisuke</given-names></name><name><surname>Mita</surname><given-names>Toshiharu</given-names></name></person-group><article-title>Two new species of the genus <italic><tp:taxon-name><tp:taxon-name-part taxon-name-part-type="genus" reg="Methocha">Methocha</tp:taxon-name-part></tp:taxon-name></italic> from Laos (<tp:taxon-name><tp:taxon-name-part taxon-name-part-type="order">Hymenoptera</tp:taxon-name-part></tp:taxon-name>, <tp:taxon-name><tp:taxon-name-part taxon-name-part-type="family">Tiphiidae</tp:taxon-name-part></tp:taxon-name>)</article-title><source>Zookeys</source><day>17</day><month>7</month><year>2018</year><volume>2018</volume><issue>775</issue><fpage>59</fpage><lpage>68</lpage><pub-id pub-id-type="doi">10.3897/zookeys.775.24945</pub-id></mixed-citation></tp:treatment-meta><tp:nomenclature><tp:taxon-name>
            <tp:taxon-name-part taxon-name-part-type="genus" reg="Methocha">Methocha</tp:taxon-name-part>
            <tp:taxon-name-part taxon-name-part-type="species" reg="cariniventris">cariniventris</tp:taxon-name-part>
            <object-id xmlns:xlink="http://www.w3.org/1999/xlink" content-type="zoobank" xlink:type="simple">http://zoobank.org/EDCC6019-5CB6-4F50-B81D-3E645062DD7A</object-id>
          </tp:taxon-name><tp:taxon-status xmlns:xlink="http://www.w3.org/1999/xlink" xlink:type="simple">sp. n.</tp:taxon-status><xref ref-type="fig" rid="F1">Figs 1–3</xref><xref ref-type="fig" rid="F2">, 4</xref><xref ref-type="fig" rid="F3">, 5–12</xref></tp:nomenclature><tp:treatment-sec sec-type="material" id="SECID0EWKAC"><title>Material examined.</title><p>Holotype, ♂, LAOS: Mt. Phou Pan Gnai, Houa Phan Prov., VI. 2009, H. Kojima leg. (<abbrev xmlns:xlink="http://www.w3.org/1999/xlink" content-type="institution" xlink:title="Entomological Laboratory, Faculty of Agriculture, Kyushu University" id="ABBRID0E3KAC" xlink:type="simple">ELKU</abbrev>).</p></tp:treatment-sec><tp:treatment-sec sec-type="diagnosis" id="SECID0EBLAC"><title>Diagnosis.</title><p>This species is characterized by combination of the following characters: the distally wide mandibles; the translucent distal margin of the clypeus; the areolate propodeum; infuscate near apical 1/2 of the wings. This species is similar to <italic><tp:taxon-name><tp:taxon-name-part taxon-name-part-type="genus" reg="Methocha">M.</tp:taxon-name-part> <tp:taxon-name-part taxon-name-part-type="species" reg="foveiventris">foveiventris</tp:taxon-name-part></tp:taxon-name></italic> Lin, 1966 and <italic><tp:taxon-name><tp:taxon-name-part taxon-name-part-type="genus" reg="Methocha">M.</tp:taxon-name-part> <tp:taxon-name-part taxon-name-part-type="species" reg="punctata">punctata</tp:taxon-name-part></tp:taxon-name></italic> Williams, 1919 in the body size, but it can be distinguished by the striate propodeum (reticulate rugose in <italic><tp:taxon-name><tp:taxon-name-part taxon-name-part-type="genus" reg="Methocha">M.</tp:taxon-name-part> <tp:taxon-name-part taxon-name-part-type="species" reg="foveiventris">foveiventris</tp:taxon-name-part></tp:taxon-name></italic>) and the translucent distal margin of the clypeus (opaque in <italic><tp:taxon-name><tp:taxon-name-part taxon-name-part-type="genus" reg="Methocha">M.</tp:taxon-name-part> <tp:taxon-name-part taxon-name-part-type="species" reg="punctata">punctata</tp:taxon-name-part></tp:taxon-name></italic>).</p><fig id="F1" position="float" orientation="portrait"><label>Figures 1–3.</label><caption><p>
                <italic><tp:taxon-name><tp:taxon-name-part taxon-name-part-type="genus" reg="Methocha">Methocha</tp:taxon-name-part> <tp:taxon-name-part taxon-name-part-type="species" reg="cariniventris">cariniventris</tp:taxon-name-part></tp:taxon-name></italic> sp. n., male, holotype. <bold>1</bold> Dorsal habitus <bold>2</bold> lateral habitus <bold>3</bold> mesosoma, lateral view.</p></caption><graphic xmlns:xlink="http://www.w3.org/1999/xlink" xlink:href="zookeys-775-059-g001.jpg" position="float" orientation="portrait" xlink:type="simple" id="oo_217473.jpg"/></fig></tp:treatment-sec><tp:treatment-sec sec-type="description" id="SECID0ERNAC"><title>Description.</title><p>Male. <italic>Head</italic> (Figs <xref ref-type="fig" rid="F3">5</xref>, <xref ref-type="fig" rid="F3">6</xref>). Height 0.7 times as long as wide in frontal view; temple weakly rounded; ocelli forming regular triangle, <abbrev xmlns:xlink="http://www.w3.org/1999/xlink" xlink:title="length between posterior ocelli" id="ABBRID0EBOAC" xlink:type="simple">POL</abbrev>: <abbrev xmlns:xlink="http://www.w3.org/1999/xlink" xlink:title="length between anterior ocellus and posterior ocellus" id="ABBRID0EFOAC" xlink:type="simple">AOL</abbrev>: <abbrev xmlns:xlink="http://www.w3.org/1999/xlink" xlink:title="diameter of anterior ocellus" id="ABBRID0EJOAC" xlink:type="simple">DAO</abbrev> = 1.0: 1.0: 0.6; vertex punctate: punctures smaller and sparser than those on frons, 1.0–5.0 puncture diameters apart, with interspaces smooth; frons densely punctate: punctures 0–1.0 puncture diameters apart, deeply excavated above antennal lobes; antennal lobes developed; gena punctate as vertex; clypeus (Figure <xref ref-type="fig" rid="F2">4</xref>) densely covered with small punctures, distinctly convex, semicircular laterally, apical 1/5 translucent, subtruncate; mandible not narrowed distally, lower tooth longer than upper tooth; maxillary palpus shorter than length of pronotum, length (width) of segments II–VI showing following ratio: 1.0 (0.3): 2.0 (0.3): 3.0 (0.3): 2.4 (0.3): 2.4(0.3); flagellum weakly flattened, length (width) of flagellomeres I–III showing following ratio: 1.7 (1.0): 2.3 (1.0): 2.4 (1.0).</p><fig id="F2" position="float" orientation="portrait"><label>Figure 4.</label><caption><p>Frontal head of <italic><tp:taxon-name><tp:taxon-name-part taxon-name-part-type="genus" reg="Methocha">Methocha</tp:taxon-name-part> <tp:taxon-name-part taxon-name-part-type="species" reg="cariniventris">cariniventris</tp:taxon-name-part></tp:taxon-name></italic> sp. n. male, holotype. Arrow a indicating translucent distal apex of clypeus; arrow b indicating labrum.</p></caption><graphic xmlns:xlink="http://www.w3.org/1999/xlink" xlink:href="zookeys-775-059-g002.jpg" position="float" orientation="portrait" xlink:type="simple" id="oo_217474.jpg"/></fig><p>
            <italic>Mesosoma</italic> (Figure <xref ref-type="fig" rid="F1">3</xref>). Pronotal disc punctate: punctures 1.0–3.0 puncture diameters apart, with interspaces smooth, anterior transverse carina absent, lateral surface punctate as dorsal surface, transversely faintly rugulose medially; mesoscutum punctate: punctures smaller and denser anteriorly, with interspaces smooth, sometimes coriaceous, larger and sparser medially; notauli indicated by transversely striate wide depression, reaching posterior 1/3, posterior margin effaced; mesoscutellum elevated, dorsal surface sparsely, lateral slope finely punctate, with interspaces smooth, lateral lower surface transversely carinate; mesepisternum convex, coarsely punctate: punctures 1.0 puncture diameter apart, with interspaces smooth, narrow surface above episternal sulcus densely punctate: punctures 0–0.5 puncture diameters apart, episternal sulcus deep, precoxal sulcus obscure, faintly depressed; metanotum elevated, smooth, laterally striate, anterior margin with deep crescentic depression; metapleural region antero-dorsally smooth, posteriorly rugose; dorsal surface of propodeum (Figure <xref ref-type="fig" rid="F3">7</xref>) irregularly longitudinally areolate, with interspaces smooth, lateral surface coarsely puncto-reticulate, posterior surface transversely rugose.</p><p>
            <italic>Legs</italic>. Hind coxa dorsally carinate, parabolically elevated in lateral view; claws (Figure <xref ref-type="fig" rid="F3">8</xref>) curved at apical 1/2, tridentate, subapical tooth stout, truncate, basal tooth minute, less than 1/5 as long as subapical tooth.</p><p>
            <italic>Metasoma</italic>. Tergites smooth with sparsely located punctures and setae; <abbrev xmlns:xlink="http://www.w3.org/1999/xlink" xlink:title="anterior width of T1" id="ABBRID0ECAAE" xlink:type="simple">AMW</abbrev>: <abbrev xmlns:xlink="http://www.w3.org/1999/xlink" xlink:title="T1 length" id="ABBRID0EGAAE" xlink:type="simple">MTL</abbrev>: <abbrev xmlns:xlink="http://www.w3.org/1999/xlink" xlink:title="posterior width of T1" id="ABBRID0EKAAE" xlink:type="simple">PMW</abbrev> = 1.0: 2.9: 2.5; T1 (Figure <xref ref-type="fig" rid="F3">9</xref>) with pair of strong carinae present before spiracle, rugose between carinae, medial furrow present around anterior 4/5, shallower and wider posteriorly; anterior transverse depression of T2 costate, T3–T7 without carinae, smooth; posterior margin of S2–S6 with row of brown stout setae; punctures on S7 smaller than those on S1–S6, 1.0–2.0 punctures diameters apart, posterior margin of S7 not cleft; ventral surface of hypopygium longitudinally striate, hairy; paramere (Figure <xref ref-type="fig" rid="F3">10</xref>) narrow, apical 1/4 slender; aedeagus (Figs <xref ref-type="fig" rid="F3">11</xref>, <xref ref-type="fig" rid="F3">12</xref>) with apical membranous lobe, apical hook faintly curved ventrad, aedeagal apodeme moderately curved ventrad except distal apex.</p><fig id="F3" position="float" orientation="portrait"><label>Figures 5–12.</label><caption><p>
                <italic><tp:taxon-name><tp:taxon-name-part taxon-name-part-type="genus" reg="Methocha">Methocha</tp:taxon-name-part> <tp:taxon-name-part taxon-name-part-type="species" reg="cariniventris">cariniventris</tp:taxon-name-part></tp:taxon-name></italic> sp. n., male, holotype. <bold>5</bold> Head, frontal view <bold>6</bold> head, lateral view <bold>7</bold> propodeum <bold>8</bold> hind claw <bold>9</bold> T1, dorsal view <bold>10</bold> right paramere, lateral view (right side is dorsal) <bold>11</bold> aedeagus, dorsal view, arrow indicating apical membranous lobe <bold>12</bold> aedeagus, lateral view (right side is dorsal). Scale bars are given in mm.</p></caption><graphic xmlns:xlink="http://www.w3.org/1999/xlink" xlink:href="zookeys-775-059-g003.jpg" position="float" orientation="portrait" xlink:type="simple" id="oo_217475.jpg"/></fig><p>
            <italic>Color</italic>. Black; scape brown; distal margin of clypeus translucent yellow; maxillary palpus dark yellow; apical 1/3 of mandible dark brown; tegula dark brown; wings weakly tinged with brown, with apical 1/2 strongly infuscate; legs dark brown.</p><p>
            <italic>Measurements</italic>. <abbrev xmlns:xlink="http://www.w3.org/1999/xlink" xlink:title="body length" id="ABBRID0EOCAE" xlink:type="simple">BL</abbrev> 11.0 mm, <abbrev xmlns:xlink="http://www.w3.org/1999/xlink" xlink:title="head length" id="ABBRID0ESCAE" xlink:type="simple">HL</abbrev> 1.5 mm, <abbrev xmlns:xlink="http://www.w3.org/1999/xlink" xlink:title="head width" id="ABBRID0EWCAE" xlink:type="simple">HW</abbrev> 2.1 mm, <abbrev xmlns:xlink="http://www.w3.org/1999/xlink" xlink:title="width of frons" id="ABBRID0E1CAE" xlink:type="simple">WF</abbrev> 1.0 mm, <abbrev xmlns:xlink="http://www.w3.org/1999/xlink" xlink:title="eye length" id="ABBRID0E5CAE" xlink:type="simple">EL</abbrev> 1.1 mm, <abbrev xmlns:xlink="http://www.w3.org/1999/xlink" xlink:title="mesosoma length" id="ABBRID0ECDAE" xlink:type="simple">ML</abbrev> 3.9 mm, <abbrev xmlns:xlink="http://www.w3.org/1999/xlink" xlink:title="mesosoma width" id="ABBRID0EGDAE" xlink:type="simple">MW</abbrev> 1.7 mm, <abbrev xmlns:xlink="http://www.w3.org/1999/xlink" xlink:title="fore wing length" id="ABBRID0EKDAE" xlink:type="simple">FWL</abbrev> 4.7 mm.</p></tp:treatment-sec><tp:treatment-sec sec-type="etymology" id="SECID0EODAE"><title>Etymology.</title><p>The name is derived from the propodeal sculpture.</p></tp:treatment-sec><tp:treatment-sec sec-type="distribution" id="SECID0ETDAE"><title>Distribution.</title><p>Laos: Houa Phan Province.</p></tp:treatment-sec><tp:treatment-sec sec-type="remarks" id="SECID0EYDAE"><title>Remarks.</title><p>The female is unknown.</p></tp:treatment-sec></tp:taxon-treatment>
