# Supplementary material for: Two new species of the genus Methocha from Laos (Hymenoptera, Tiphiidae)
Source: Zookeys. 2018 Jul 17;(775):59–68. doi: 10.3897/zookeys.775.24945 (PMC6058001; doi:10.3897/zookeys.775.24945)
Supplement: XML Treatment for Methocha granulosa [file zookeys.775.24945-treatment2.xml]

<!DOCTYPE tp:taxon-treatment
  PUBLIC "-//TaxonX//DTD Taxonomic Treatment Publishing DTD v0 20100105//EN" "tax-treatment-NSO.dtd">
<tp:taxon-treatment xmlns:tp="http://www.plazi.org/taxpub"><tp:treatment-meta><kwd-group><label>Taxon classification</label><kwd><named-content xmlns:xlink="http://www.w3.org/1999/xlink" content-type="kingdom">Animalia</named-content></kwd><kwd><named-content xmlns:xlink="http://www.w3.org/1999/xlink" content-type="order">Hymenoptera</named-content></kwd><kwd><named-content xmlns:xlink="http://www.w3.org/1999/xlink" content-type="family">Thynnidae</named-content></kwd></kwd-group><mixed-citation publication-type="journal"><person-group><name><surname>Narita</surname><given-names>Keisuke</given-names></name><name><surname>Mita</surname><given-names>Toshiharu</given-names></name></person-group><article-title>Two new species of the genus <italic><tp:taxon-name><tp:taxon-name-part taxon-name-part-type="genus" reg="Methocha">Methocha</tp:taxon-name-part></tp:taxon-name></italic> from Laos (<tp:taxon-name><tp:taxon-name-part taxon-name-part-type="order">Hymenoptera</tp:taxon-name-part></tp:taxon-name>, <tp:taxon-name><tp:taxon-name-part taxon-name-part-type="family">Tiphiidae</tp:taxon-name-part></tp:taxon-name>)</article-title><source>Zookeys</source><day>17</day><month>7</month><year>2018</year><volume>2018</volume><issue>775</issue><fpage>59</fpage><lpage>68</lpage><pub-id pub-id-type="doi">10.3897/zookeys.775.24945</pub-id></mixed-citation></tp:treatment-meta><tp:nomenclature><tp:taxon-name>
            <tp:taxon-name-part taxon-name-part-type="genus" reg="Methocha">Methocha</tp:taxon-name-part>
            <tp:taxon-name-part taxon-name-part-type="species" reg="granulosa">granulosa</tp:taxon-name-part>
            <object-id xmlns:xlink="http://www.w3.org/1999/xlink" content-type="zoobank" xlink:type="simple">http://zoobank.org/D38A72B4-9143-4AD6-94CD-A7876FC283FE</object-id>
          </tp:taxon-name><tp:taxon-status xmlns:xlink="http://www.w3.org/1999/xlink" xlink:type="simple">sp. n.</tp:taxon-status><xref ref-type="fig" rid="F4">Figs 13–15</xref><xref ref-type="fig" rid="F5">, 16–23</xref></tp:nomenclature><tp:treatment-sec sec-type="material" id="SECID0ENFAE"><title>Materials examined.</title><p>Holotype, ♂, LAOS: <named-content xmlns:xlink="http://www.w3.org/1999/xlink" content-type="dwc:verbatimCoordinates" xlink:type="simple"><named-content content-type="geo-json" specific-use="{&#34;type&#34;:&#34;Point&#34;,&#34;coordinates&#34;:[103.683333,19.550000]}" id="NCID0EWFAE" xlink:type="simple">19°33’N, 103°41’E</named-content></named-content>, 570m alt., Hot spring near Ban Ban, Houa Phan Prov., 4. IV. 2011, T. Mita leg. (<abbrev xmlns:xlink="http://www.w3.org/1999/xlink" content-type="institution" xlink:title="Entomological Laboratory, Faculty of Agriculture, Kyushu University" id="ABBRID0E2FAE" xlink:type="simple">ELKU</abbrev>); Paratypes, 3♂, with same data as holotype (<abbrev xmlns:xlink="http://www.w3.org/1999/xlink" content-type="institution" xlink:title="Entomological Laboratory, Faculty of Agriculture, Kyushu University" id="ABBRID0EAGAE" xlink:type="simple">ELKU</abbrev>).</p></tp:treatment-sec><tp:treatment-sec sec-type="diagnosis" id="SECID0EFGAE"><title>Diagnosis.</title><p>This species is characterized by combination of the following characters: the distally wide mandibles; the translucent distal margin of the clypeus; the distinct pleuro-propodeal suture; the striate and granulate propodeum; the faintly infuscate wings. This species can be easily distinguished from other Asian species by the above-mentioned characters.</p></tp:treatment-sec><tp:treatment-sec sec-type="description" id="SECID0EKGAE"><title>Description.</title><p>Male. <italic>Head</italic> (Figs <xref ref-type="fig" rid="F5">16</xref>, <xref ref-type="fig" rid="F5">17</xref>). Height 0.7–0.9 times as long as wide in frontal view; temple weakly rounded; ocelli forming regular triangle, <abbrev xmlns:xlink="http://www.w3.org/1999/xlink" xlink:title="length between posterior ocelli" id="ABBRID0E1GAE" xlink:type="simple">POL</abbrev>: <abbrev xmlns:xlink="http://www.w3.org/1999/xlink" xlink:title="length between anterior ocellus and posterior ocellus" id="ABBRID0E5GAE" xlink:type="simple">AOL</abbrev>: <abbrev xmlns:xlink="http://www.w3.org/1999/xlink" xlink:title="diameter of anterior ocellus" id="ABBRID0ECHAE" xlink:type="simple">DAO</abbrev> = 1.0: 1.0: 0.6–0.8; vertex punctate: punctures smaller and sparser than those on frons, 1.0–4.0 puncture diameters apart, with interspaces smooth; frons densely punctate: punctures 0.5–1.0 puncture diameters apart, deeply excavated above antennal lobes; antennal lobes developed; gena punctate as vertex; clypeus covered with small punctures, distinctly convex, apical 1/5 translucent, with apex subtruncate; mandible not narrowed distally, lower tooth longer than upper tooth; maxillary palpus slightly shorter than length of pronotum, length (width) of segments I–VI showing following ratio: 4.2 (1.2): 3.3–5.0 (1.2): 5.0–6.7 (1.2): 6.7–8.3 (1.2): 5.8–6.7 (1.2): 5.0–8.3 (1.2); length (width) of flagellomeres I–III showing following ratio: 2.0–2.4 (1.6): 2.6–2.9 (1.6): 2.7–3.0 (1.6).</p><p>
            <italic>Mesosoma</italic> (Figure <xref ref-type="fig" rid="F4">15</xref>). Pronotal disc more or less covered with shallow punctures, with interspaces smooth, anterior transverse carina absent, lateral surface smooth; mesoscutum punctate: punctures denser and smaller around anterior 1/3, larger and sparser at posterior 2/3, punctures sometimes entirely sparser; notauli indicated by transversely striate wide depression, reaching posterior 1/2 to 2/3, posterior margin effaced; mesoscutellum elevated, dorsal surface sparsely, lateral slope finely punctate, sometimes almost entirely impunctate, lateral lower surface transversely rugose by weak carinae, sometimes almost smooth; mesepsternum convex, smooth, with several small punctures, episternal sulcus deep, precoxal sulcus obscure, faintly depressed; metanotum elevated, smooth, laterally striate, anterior margin with deep crescentic depression; metapleural region smooth, postero-dorally longitudinally rugose, with pleuro-propodeal suture distinct, arising from lower pit to propodeal spiracle; dorsal surface of propodeum (Figure <xref ref-type="fig" rid="F5">18</xref>) more or less longitudinally rugose on anterior 1/3, with interspaces granulate, medial 1/3 transversally rugose, with interspaces granulate, lateral surface sparsely punctate: punctures 2.0–4.0 punctures diameters apart, with interspaces smooth, around pleural-propodeal suture rugose.</p><fig id="F4" position="float" orientation="portrait"><label>Figures 13–15.</label><caption><p>
                <italic><tp:taxon-name><tp:taxon-name-part taxon-name-part-type="genus" reg="Methocha">Methocha</tp:taxon-name-part> <tp:taxon-name-part taxon-name-part-type="species" reg="granulosa">granulosa</tp:taxon-name-part></tp:taxon-name></italic> sp. n., male, paratype. <bold>13</bold> Dorsal habitus <bold>14</bold> lateral habitus <bold>15</bold> mesosoma, lateral view.</p></caption><graphic xmlns:xlink="http://www.w3.org/1999/xlink" xlink:href="zookeys-775-059-g004.jpg" position="float" orientation="portrait" xlink:type="simple" id="oo_217476.jpg"/></fig><p>
            <italic>Legs</italic>. Hind coxa dorsally carinate, parabolically elevated in lateral view; claw (Figure <xref ref-type="fig" rid="F5">19</xref>) strongly curved at apical 1/3, tridentate, subapical tooth stout, truncate, basal tooth minute, less than 1/5 as long as subapical tooth.</p><p>
            <italic>Metasoma</italic>. Tergites smooth with sparsely located punctures and setae with fine punctures; ATL: <abbrev xmlns:xlink="http://www.w3.org/1999/xlink" xlink:title="T1 length" id="ABBRID0E3IAE" xlink:type="simple">MTL</abbrev>: PTL = 1.0: 2.9–3.3: 2.4–3.0; T1 (Figure <xref ref-type="fig" rid="F5">20</xref>) with pair of strong carinae present before spiracle, rugose and weakly excavated medially between carinae, medial furrow present on anterior 4/5, shallower posteriorly; anterior transverse depression of T2–T4 costate, T5–T7 without carinae, smooth; posterior margin of S2–S6 with row of brown setae; S7 with large punctures: punctures 1.0 puncture diameter apart, apical margin semicircularly cleft; ventral surface of hypopygium rugose, hairy; paramere (Figure <xref ref-type="fig" rid="F5">21</xref>) narrow, apical 1/3 slender and nearly straight; aedeagus (Figs <xref ref-type="fig" rid="F5">22</xref>, <xref ref-type="fig" rid="F5">23</xref>) with apical membranous lobe, apical hook strongly curved ventrad; aedeagal apodeme almost straight except distal apex laterally.</p><fig id="F5" position="float" orientation="portrait"><label>Figures 16–23.</label><caption><p>
                <italic><tp:taxon-name><tp:taxon-name-part taxon-name-part-type="genus" reg="Methocha">Methocha</tp:taxon-name-part> <tp:taxon-name-part taxon-name-part-type="species" reg="granulosa">granulosa</tp:taxon-name-part></tp:taxon-name></italic> sp. n., male, holotype. <bold>16</bold> Head, frontal view <bold>17</bold> head, lateral view <bold>18</bold> propodeum <bold>19</bold> hind claw <bold>20</bold> T1, dorsal view <bold>21</bold> right paramere (right side is dorsal), lateral view <bold>22</bold> aedeagus, dorsal view, arrow indicating apical membranous lobe <bold>23</bold> aedeagus, lateral view (right side is dorsal). Scale bars are given in mm.</p></caption><graphic xmlns:xlink="http://www.w3.org/1999/xlink" xlink:href="zookeys-775-059-g005.jpg" position="float" orientation="portrait" xlink:type="simple" id="oo_217477.jpg"/></fig><p>
            <italic>Color</italic>. Black; antenna dark brown; distal margin of clypeus translucent yellow; maxillary palpus dark testaceous; apical 1/4 of mandible dark brown; tegula brown; wings faintly infuscate; legs brown.</p><p>
            <italic>Measurements</italic>. <abbrev xmlns:xlink="http://www.w3.org/1999/xlink" xlink:title="body length" id="ABBRID0EALAE" xlink:type="simple">BL</abbrev> 7.00–7.5 mm; <abbrev xmlns:xlink="http://www.w3.org/1999/xlink" xlink:title="head length" id="ABBRID0EELAE" xlink:type="simple">HL</abbrev> 0.9–1.3 mm, <abbrev xmlns:xlink="http://www.w3.org/1999/xlink" xlink:title="head width" id="ABBRID0EILAE" xlink:type="simple">HW</abbrev> 1.2–1.4 mm, <abbrev xmlns:xlink="http://www.w3.org/1999/xlink" xlink:title="width of frons" id="ABBRID0EMLAE" xlink:type="simple">WF</abbrev> 0.6–0.7 mm, <abbrev xmlns:xlink="http://www.w3.org/1999/xlink" xlink:title="eye length" id="ABBRID0EQLAE" xlink:type="simple">EL</abbrev> 0.7–0.8 mm, <abbrev xmlns:xlink="http://www.w3.org/1999/xlink" xlink:title="mesosoma length" id="ABBRID0EULAE" xlink:type="simple">ML</abbrev> 2.3–2.7 mm, <abbrev xmlns:xlink="http://www.w3.org/1999/xlink" xlink:title="mesosoma width" id="ABBRID0EYLAE" xlink:type="simple">MW</abbrev> 1.0–1.3 mm, <abbrev xmlns:xlink="http://www.w3.org/1999/xlink" xlink:title="fore wing length" id="ABBRID0E3LAE" xlink:type="simple">FWL</abbrev> 4.5–6.0 mm.</p></tp:treatment-sec><tp:treatment-sec sec-type="etymology" id="SECID0EAMAE"><title>Etymology.</title><p>The name is derived from the propodeal sculpture.</p></tp:treatment-sec><tp:treatment-sec sec-type="distribution" id="SECID0EFMAE"><title>Distribution.</title><p>Laos: Houa Phan Province.</p></tp:treatment-sec><tp:treatment-sec sec-type="remarks" id="SECID0EKMAE"><title>Remarks.</title><p>The female is unknown.</p></tp:treatment-sec></tp:taxon-treatment>
